# Supplementary material for: Ellagitannin, Phenols, and Flavonoids as Antibacterials from Acalypha arvensis (Euphorbiaceae)
Source: Plants (Basel). 2022 Jan 24;11(3):300. doi: 10.3390/plants11030300 (PMC8840177; doi:10.3390/plants11030300)
Supplement: Supplementary file 1 [file plants-11-00300-s001.zip]

Archive with 1 entries (1 files):
- plants-1530462-supplementary.pdf
